# Supplementary material for: Taxonomic study of the genus Malaxa Melichar, with descriptions of two new species from China (Hemiptera, Fulgoroidea, Delphacidae)
Source: Zookeys. 2019 Jul 8;861:43–52. doi: 10.3897/zookeys.861.32777 (PMC6629713; doi:10.3897/zookeys.861.32777)
Supplement: XML Treatment for Malaxa [file zookeys.861.32777-treatment1.xml]

<!DOCTYPE tp:taxon-treatment
  PUBLIC "-//TaxonX//DTD Taxonomic Treatment Publishing DTD v0 20100105//EN" "tax-treatment-NSO.dtd">
<tp:taxon-treatment xmlns:tp="http://www.plazi.org/taxpub"><tp:treatment-meta><kwd-group><label>Taxon classification</label><kwd><named-content xmlns:xlink="http://www.w3.org/1999/xlink" content-type="kingdom">Animalia</named-content></kwd><kwd><named-content xmlns:xlink="http://www.w3.org/1999/xlink" content-type="order">Hemiptera</named-content></kwd><kwd><named-content xmlns:xlink="http://www.w3.org/1999/xlink" content-type="family">Delphacidae</named-content></kwd></kwd-group><mixed-citation publication-type="journal"><person-group><name><surname>Li</surname><given-names>Hong-Xing</given-names></name><name><surname>Yang</surname><given-names>Lin</given-names></name><name><surname>Chen</surname><given-names>Xiang-Sheng</given-names></name></person-group><article-title>Taxonomic study of the genus <italic><tp:taxon-name><tp:taxon-name-part taxon-name-part-type="genus" reg="Malaxa">Malaxa</tp:taxon-name-part></tp:taxon-name></italic> Melichar, with descriptions of two new species from China (<tp:taxon-name><tp:taxon-name-part taxon-name-part-type="order">Hemiptera</tp:taxon-name-part></tp:taxon-name>, <tp:taxon-name><tp:taxon-name-part taxon-name-part-type="superfamily">Fulgoroidea</tp:taxon-name-part></tp:taxon-name>, <tp:taxon-name><tp:taxon-name-part taxon-name-part-type="family">Delphacidae</tp:taxon-name-part></tp:taxon-name>)</article-title><source>Zookeys</source><day>08</day><month>7</month><year>2019</year><volume>861</volume><fpage>43</fpage><lpage>52</lpage><pub-id pub-id-type="doi">10.3897/zookeys.861.32777</pub-id></mixed-citation></tp:treatment-meta><tp:nomenclature><tp:taxon-name>
            <tp:taxon-name-part taxon-name-part-type="genus" reg="Malaxa">Malaxa</tp:taxon-name-part>
          </tp:taxon-name><tp:taxon-authority>Melichar, 1914</tp:taxon-authority><tp:nomenclature-citation-list><tp:nomenclature-citation><tp:taxon-name>
                <tp:taxon-name-part taxon-name-part-type="genus" reg="Malaxa">Malaxa</tp:taxon-name-part>
              </tp:taxon-name><comment>Melichar, 1914: 275; <xref ref-type="bibr" rid="B12">Muir 1926</xref>: 7; <xref ref-type="bibr" rid="B10">Metcalf 1943</xref>: 103; <xref ref-type="bibr" rid="B7">Fennah 1945</xref>: 429; <xref ref-type="bibr" rid="B14">Yang and Yang 1986</xref>: 56; <xref ref-type="bibr" rid="B6">Ding et al. 1999</xref>: 443; <xref ref-type="bibr" rid="B3">Chen et al. 2006</xref>: 160; <xref ref-type="bibr" rid="B5">Ding 2006</xref>: 150; <xref ref-type="bibr" rid="B1">Bartlett 2009</xref>: 387; <xref ref-type="bibr" rid="B8">Hou et al. 2013</xref>: 864; <xref ref-type="bibr" rid="B2">Bartlett and Kennedy 2018</xref>: 514.</comment></tp:nomenclature-citation></tp:nomenclature-citation-list></tp:nomenclature><tp:treatment-sec sec-type="type species" id="SECID0E3NAC"><title>Type species.</title><p><italic><tp:taxon-name><tp:taxon-name-part taxon-name-part-type="genus" reg="Malaxa">Malaxa</tp:taxon-name-part><tp:taxon-name-part taxon-name-part-type="species" reg="acutipennis">acutipennis</tp:taxon-name-part></tp:taxon-name></italic> Melichar, 1914.</p></tp:treatment-sec><tp:treatment-sec sec-type="diagnosis" id="SECID0ENOAC"><title>Diagnosis.</title><p>Description from <xref ref-type="bibr" rid="B8">Hou et al. (2013</xref>: 286–287) “Body slender and elongate, length (from apex of vertex to tip of tegmina): male 3.7–4.8 mm, female 4.3–5.1 mm, often with blackish brown markings. Head with eyes narrower than pronotum. Vertex longer or slightly shorter in middle than broad at base (0.95–1.24: 1), apex projected in front of eyes. Submedian carinae uniting before apex, greatest length of basal compartment shorter than wide at base of vertex (0.48–0.81: 1). Frons relatively long, longer in middle line than wide at widest part (~ 2.73–3.00: 1), widest at middle or apex. Rostrum reaching mesothoracic trochanters. Antennae cylindrical, very long, surpassing apex of clypeus, basal segment longer in middle than wide at apex (3.67–5.22: 1), shorter than frons in middle line (0.49–0.74: 1), shorter than the second segment (0.40–0.56: 1). Pronotum shorter than vertex in middle line (0.58–0.96: 1), lateral carinae attaining hind margin. Mesonotum longer in middle line than vertex and pronotum together (1.33–2.05: 1). Tegmina elongate, longer in middle line than wide at widest part (1.76–3.16: 1), much longer than abdomen, hyaline, cross vein deposited medially, apical margin acutely rounded. Spinal formula of hind tibia 5-6-4. Post-tibial spur large and thick, concave on inner surface, without teeth along the hind margin, with an apical tooth. Anal segment of male short, ring-like, left lateroapical angle produced into process. Pygofer with two broad lamellate medioventral processes, between of them with a V-like emargination. Genital styles broad in basal half, forked or with process at apex. Aedeagus with or without phallobase, phallus tubular, curved C-like and directed segmental venter.”</p><sec sec-type="Key to species (males) of Malaxa from China (revised from Hou et al. 2013)" id="SECID0EXOAC"><title>Key to species (males) of <italic><tp:taxon-name><tp:taxon-name-part taxon-name-part-type="genus" reg="Malaxa">Malaxa</tp:taxon-name-part></tp:taxon-name></italic> from China <italic>(revised from <xref ref-type="bibr" rid="B8">Hou et al. 2013</xref>)</italic></title><table-wrap content-type="key" position="anchor" orientation="portrait"><table id="TID0EYFAC" rules="all"><tbody><tr><td rowspan="1" colspan="1">1</td><td rowspan="1" colspan="1">Postclypeus yellow; tegmina with apical veins Cu<sub>1</sub> and M<sub>3</sub> diverging apically, posterior half of apical tegmina dark brown (see <xref ref-type="bibr" rid="B3">Chen et al. 2006</xref>: figs 2, 3)</td><td rowspan="1" colspan="1">
                      <bold><italic><tp:taxon-name>
                            <tp:taxon-name-part taxon-name-part-type="genus" reg="Malaxa">M.</tp:taxon-name-part>
                            <tp:taxon-name-part taxon-name-part-type="species" reg="semifusca">semifusca</tp:taxon-name-part>
                          </tp:taxon-name></italic></bold>
                    </td></tr><tr><td rowspan="1" colspan="1">–</td><td rowspan="1" colspan="1">Postclypeus with basal half blackish brown; tegmina with apical veins Cu<sub>1</sub> and M<sub>3</sub> fused, first and second apical cells hyaline</td><td rowspan="1" colspan="1">
                      <bold>2</bold>
                    </td></tr><tr><td rowspan="1" colspan="1">2</td><td rowspan="1" colspan="1">Anal segment of male without process; aedeagus with phallobase</td><td rowspan="1" colspan="1">
                      <bold>3</bold>
                    </td></tr><tr><td rowspan="1" colspan="1">–</td><td rowspan="1" colspan="1">Anal segment of male with a long process; aedeagus without phallobase</td><td rowspan="1" colspan="1">
                      <bold>4</bold>
                    </td></tr><tr><td rowspan="1" colspan="1">3</td><td rowspan="1" colspan="1">Genae with basal half dark brown, apical half yellowish white; tegmina mostly hyaline; pygofer with 3 medioventral processes very distinct; genital styles with inner margin without process (see <xref ref-type="bibr" rid="B8">Hou et al. 2013</xref>: figs 2, 3, 8–11)</td><td rowspan="1" colspan="1">
                      <bold><italic><tp:taxon-name>
                            <tp:taxon-name-part taxon-name-part-type="genus" reg="Malaxa">M.</tp:taxon-name-part>
                            <tp:taxon-name-part taxon-name-part-type="species" reg="bispinata">bispinata</tp:taxon-name-part>
                          </tp:taxon-name></italic></bold>
                    </td></tr><tr><td rowspan="1" colspan="1">–</td><td rowspan="1" colspan="1">Genae all dark brown; tegmina with basal half most yellow, apical half most dark brown; pygofer with medioventral processes not distinct; genital styles with inner margin with large process medially, hook-like (Figs <xref ref-type="fig" rid="F2">7–9</xref>, <xref ref-type="fig" rid="F2">11</xref>, <xref ref-type="fig" rid="F2">13</xref>)</td><td rowspan="1" colspan="1">
                      <bold><italic>M</italic> . <italic><tp:taxon-name><tp:taxon-name-part taxon-name-part-type="genus" reg="Malaxa"/><tp:taxon-name-part taxon-name-part-type="species" reg="hamuliferum">hamuliferum</tp:taxon-name-part></tp:taxon-name></italic> sp. nov.</bold>
                    </td></tr><tr><td rowspan="1" colspan="1">4</td><td rowspan="1" colspan="1">Genae dark brown; in posterior view, process of anal segment of male situated in middle of ventral margin (<xref ref-type="bibr" rid="B3">Chen et al. 2006</xref>: figs 21, 23, 25)</td><td rowspan="1" colspan="1">
                      <bold><italic><tp:taxon-name>
                            <tp:taxon-name-part taxon-name-part-type="genus" reg="Malaxa">M.</tp:taxon-name-part>
                            <tp:taxon-name-part taxon-name-part-type="species" reg="hunanensis">hunanensis</tp:taxon-name-part>
                          </tp:taxon-name></italic></bold>
                    </td></tr><tr><td rowspan="1" colspan="1">–</td><td rowspan="1" colspan="1">Genae mostly dark brown but apical with small part yellow; in posterior view, process of anal segment of male situated on left side of ventral margin</td><td rowspan="1" colspan="1">
                      <bold>5</bold>
                    </td></tr><tr><td rowspan="1" colspan="1"><!--PageBreak -->5</td><td rowspan="1" colspan="1">Genital styles with apex not forked; aedeagus with three processes (Figs <xref ref-type="fig" rid="F3">22–24</xref>)</td><td rowspan="1" colspan="1">
                      <bold><italic><tp:taxon-name><tp:taxon-name-part taxon-name-part-type="genus" reg="Malaxa">M.</tp:taxon-name-part><tp:taxon-name-part taxon-name-part-type="species" reg="tricuspis">tricuspis</tp:taxon-name-part></tp:taxon-name></italic> sp. nov.</bold>
                    </td></tr><tr><td rowspan="1" colspan="1">–</td><td rowspan="1" colspan="1">Genital styles with apex forked; aedeagus with two processes</td><td rowspan="1" colspan="1">
                      <bold>6</bold>
                    </td></tr><tr><td rowspan="1" colspan="1">6</td><td rowspan="1" colspan="1">Area between lateral carinae of pronotum dark brown; two branches of outer apical angle of genital styles subequal; aedeagus with a small spine situated near basal third, directed caudally (see <xref ref-type="bibr" rid="B3">Chen et al. 2006</xref>: figs 30, 37, 38)</td><td rowspan="1" colspan="1">
                      <bold><italic><tp:taxon-name>
                            <tp:taxon-name-part taxon-name-part-type="genus" reg="Malaxa">M.</tp:taxon-name-part>
                            <tp:taxon-name-part taxon-name-part-type="species" reg="delicata">delicata</tp:taxon-name-part>
                          </tp:taxon-name></italic></bold>
                    </td></tr><tr><td rowspan="1" colspan="1">–</td><td rowspan="1" colspan="1">Area between lateral carinae of pronotum mostly yellow; two branches of outer apical angle of genital styles unequal; aedeagus with a small tooth situated near middle, directed right (see <xref ref-type="bibr" rid="B3">Chen et al. 2006</xref>: figs 11, 18, 19)</td><td rowspan="1" colspan="1">
                      <bold><italic><tp:taxon-name>
                            <tp:taxon-name-part taxon-name-part-type="genus" reg="Malaxa">M.</tp:taxon-name-part>
                            <tp:taxon-name-part taxon-name-part-type="species" reg="fusca">fusca</tp:taxon-name-part>
                          </tp:taxon-name></italic></bold>
                    </td></tr></tbody></table></table-wrap></sec></tp:treatment-sec><tp:treatment-sec><!--Section generated to contain objects referenced in tp:taxon-treatment.--><fig id="F2" position="float" orientation="portrait"><label>Figures 5–14.</label><caption><p><italic><tp:taxon-name><tp:taxon-name-part taxon-name-part-type="genus" reg="Malaxa">Malaxa</tp:taxon-name-part><tp:taxon-name-part taxon-name-part-type="species" reg="hamuliferum">hamuliferum</tp:taxon-name-part></tp:taxon-name></italic> sp. nov. <bold>5</bold> head and thorax, dorsal view <bold>6</bold> same <bold>7</bold> face <bold>8</bold> tegmen <bold>9</bold> male genitalia, posterior view <bold>10</bold> same, lateral view <bold>11</bold> pygofer, ventral view <bold>12</bold> anal segment and aedeagus, lateral view <bold>13</bold> genital style, posterior view <bold>14</bold> same, left lateral view. Scale bars: 0.5 mm (<bold>5–8</bold>); 0.2 mm (<bold>9–14</bold>).</p></caption><graphic xmlns:xlink="http://www.w3.org/1999/xlink" xlink:href="zookeys-861-043-g002.jpg" position="float" orientation="portrait" xlink:type="simple" id="oo_315201.jpg"/></fig><fig id="F3" position="float" orientation="portrait"><label>Figures 15–24.</label><caption><p><italic><tp:taxon-name><tp:taxon-name-part taxon-name-part-type="genus" reg="Malaxa">Malaxa</tp:taxon-name-part><tp:taxon-name-part taxon-name-part-type="species" reg="tricuspis">tricuspis</tp:taxon-name-part></tp:taxon-name></italic> sp. nov. <bold>15</bold> head and thorax, dorsal view <bold>16</bold> same <bold>17</bold> face <bold>18</bold> tegmen <bold>19</bold> male genitalia, posterior view <bold>20</bold> same, lateral view <bold>21</bold> pygofer, ventral view <bold>22</bold> anal segment and aedeagus, lateral view <bold>23</bold> aedeagus <bold>24</bold> genital style, left lateral view. Scale bars: 0.5 mm (<bold>15–18</bold>); 0.2&amp;nbsp;mm&amp;nbsp;(<bold>19–22</bold>); 0.1 mm (<bold>23, 24</bold>).</p></caption><graphic xmlns:xlink="http://www.w3.org/1999/xlink" xlink:href="zookeys-861-043-g003.jpg" position="float" orientation="portrait" xlink:type="simple" id="oo_315202.jpg"/></fig></tp:treatment-sec><ref-list><ref id="B12"><mixed-citation xmlns:xlink="http://www.w3.org/1999/xlink" xlink:type="simple"><person-group><name name-style="western"><surname>Muir</surname><given-names>F</given-names></name></person-group> (<year>1926</year>) <article-title>Contributions to our knowledge of South American <tp:taxon-name><tp:taxon-name-part taxon-name-part-type="superfamily">Fulgoroidea</tp:taxon-name-part></tp:taxon-name> (<tp:taxon-name><tp:taxon-name-part taxon-name-part-type="suborder">Homoptera</tp:taxon-name-part></tp:taxon-name>). Part I. The Family <tp:taxon-name><tp:taxon-name-part taxon-name-part-type="family">Delphacidae</tp:taxon-name-part></tp:taxon-name>.</article-title><source>Experiment Station of the Hawaiian Sugar Planters’ Association, Entomological Series, Bulletin</source><volume>18</volume>: <fpage>1</fpage>–<lpage>51</lpage>.</mixed-citation></ref><ref id="B10"><mixed-citation xmlns:xlink="http://www.w3.org/1999/xlink" xlink:type="simple"><person-group><name name-style="western"><surname>Metcalf</surname><given-names>ZP</given-names></name></person-group> (<year>1943</year>) <source>General Catalogue of the <tp:taxon-name><tp:taxon-name-part taxon-name-part-type="order">Hemiptera</tp:taxon-name-part></tp:taxon-name>. Fascicle IV, <tp:taxon-name><tp:taxon-name-part taxon-name-part-type="superfamily">Fulgoroidea</tp:taxon-name-part></tp:taxon-name>, Part 3, <tp:taxon-name><tp:taxon-name-part taxon-name-part-type="family">Araeopidae</tp:taxon-name-part></tp:taxon-name> (<tp:taxon-name><tp:taxon-name-part taxon-name-part-type="family">Delphacidae</tp:taxon-name-part></tp:taxon-name>).</source><publisher-name>Smith College</publisher-name>, <publisher-loc>Northhampton, Massachusetts</publisher-loc>, <size units="page">551 pp</size>.</mixed-citation></ref><ref id="B7"><mixed-citation xmlns:xlink="http://www.w3.org/1999/xlink" xlink:type="simple"><person-group><name name-style="western"><surname>Fennah</surname><given-names>RG</given-names></name></person-group> (<year>1945</year>) <article-title>New lanternflies (<tp:taxon-name><tp:taxon-name-part taxon-name-part-type="superfamily">Fulgoroidea</tp:taxon-name-part></tp:taxon-name>) from South America.</article-title><source>Proceedings of the United States National Museum</source><volume>96</volume>(<issue>3189</issue>): <fpage>95</fpage>–<lpage>106</lpage>. <ext-link xlink:type="simple" ext-link-type="doi" xlink:href="10.5479/si.00963801.96-3189.95">https://doi.org/10.5479/si.00963801.96-3189.95</ext-link></mixed-citation></ref><ref id="B14"><mixed-citation xmlns:xlink="http://www.w3.org/1999/xlink" xlink:type="simple"><person-group><name name-style="western"><surname>Yang</surname><given-names>JT</given-names></name><name name-style="western"><surname>Yang</surname><given-names>CT</given-names></name></person-group> (<year>1986</year>) <article-title><tp:taxon-name><tp:taxon-name-part taxon-name-part-type="family">Delphacidae</tp:taxon-name-part></tp:taxon-name> of Taiwan (1) <tp:taxon-name><tp:taxon-name-part taxon-name-part-type="subfamily">Asiracinae</tp:taxon-name-part></tp:taxon-name> and the tribe <tp:taxon-name><tp:taxon-name-part taxon-name-part-type="tribe">Tropidocephalini</tp:taxon-name-part></tp:taxon-name> (<tp:taxon-name><tp:taxon-name-part taxon-name-part-type="suborder">Homoptera</tp:taxon-name-part></tp:taxon-name>: <tp:taxon-name><tp:taxon-name-part taxon-name-part-type="superfamily">Fulgoroidea</tp:taxon-name-part></tp:taxon-name>).</article-title><source>Taiwan Museum Special Publication Series</source><volume>6</volume>: <fpage>1</fpage>–<lpage>79</lpage>.</mixed-citation></ref><ref id="B6"><mixed-citation xmlns:xlink="http://www.w3.org/1999/xlink" xlink:type="simple"><person-group><name name-style="western"><surname>Ding</surname><given-names>JH</given-names></name><name name-style="western"><surname>Zhuo</surname><given-names>WX</given-names></name><name name-style="western"><surname>Huang</surname><given-names>BK</given-names></name></person-group> (<year>1999</year>) <article-title><tp:taxon-name><tp:taxon-name-part taxon-name-part-type="family">Delphacidae</tp:taxon-name-part></tp:taxon-name> of Fujian (<tp:taxon-name><tp:taxon-name-part taxon-name-part-type="suborder">Homoptera</tp:taxon-name-part></tp:taxon-name>: <tp:taxon-name><tp:taxon-name-part taxon-name-part-type="superfamily">Fulgoroidea</tp:taxon-name-part></tp:taxon-name>).</article-title> In: <person-group><name name-style="western"><surname>Huang</surname><given-names>BK</given-names></name></person-group> (<role>Ed.</role>) <issue-title>Fauna of Insects in Fujian Province of China.</issue-title><source>Vol. 2. Fujian Science and Technology Press, Fuzhou</source>, <fpage>432</fpage>–<lpage>464</lpage>.</mixed-citation></ref><ref id="B3"><mixed-citation xmlns:xlink="http://www.w3.org/1999/xlink" xlink:type="simple"><person-group><name name-style="western"><surname>Chen</surname><given-names>XS</given-names></name><name name-style="western"><surname>Li</surname><given-names>XF</given-names></name><name name-style="western"><surname>Liang</surname><given-names>AP</given-names></name><name name-style="western"><surname>Yang</surname><given-names>L</given-names></name></person-group> (<year>2006</year>) <article-title>A review of the bamboo delphacid genus <italic><tp:taxon-name><tp:taxon-name-part taxon-name-part-type="genus">Malaxa</tp:taxon-name-part></tp:taxon-name></italic> (<tp:taxon-name><tp:taxon-name-part taxon-name-part-type="order">Hemiptera</tp:taxon-name-part></tp:taxon-name>: <tp:taxon-name><tp:taxon-name-part taxon-name-part-type="superfamily">Fulgoroidea</tp:taxon-name-part></tp:taxon-name>: <tp:taxon-name><tp:taxon-name-part taxon-name-part-type="family">Delphacidae</tp:taxon-name-part></tp:taxon-name>) from China.</article-title><source>Annales Zoologici</source><volume>56</volume>(<issue>1</issue>): <fpage>159</fpage>–<lpage>166</lpage>.</mixed-citation></ref><ref id="B5"><mixed-citation xmlns:xlink="http://www.w3.org/1999/xlink" xlink:type="simple"><person-group><name name-style="western"><surname>Ding</surname><given-names>JH</given-names></name></person-group> (<year>2006</year>) Fauna Sinica. <tp:taxon-name><tp:taxon-name-part taxon-name-part-type="class">Insecta</tp:taxon-name-part></tp:taxon-name> Vol. 45. <tp:taxon-name><tp:taxon-name-part taxon-name-part-type="suborder">Homoptera</tp:taxon-name-part></tp:taxon-name>, <tp:taxon-name><tp:taxon-name-part taxon-name-part-type="family">Delphacidae</tp:taxon-name-part></tp:taxon-name>. Science Press, Beijing, 150–154.</mixed-citation></ref><ref id="B1"><mixed-citation xmlns:xlink="http://www.w3.org/1999/xlink" xlink:type="simple"><person-group><name name-style="western"><surname>Bartlett</surname><given-names>CR</given-names></name></person-group> (<year>2009</year>) <article-title>A new genus of New World <tp:taxon-name><tp:taxon-name-part taxon-name-part-type="tribe">Tropidocephalini</tp:taxon-name-part></tp:taxon-name> (<tp:taxon-name><tp:taxon-name-part taxon-name-part-type="order">Hemiptera</tp:taxon-name-part></tp:taxon-name>: <tp:taxon-name><tp:taxon-name-part taxon-name-part-type="family">Delphacidae</tp:taxon-name-part></tp:taxon-name>: <tp:taxon-name><tp:taxon-name-part taxon-name-part-type="subfamily">Delphacinae</tp:taxon-name-part></tp:taxon-name>), with the description of two new species.</article-title><source>Entomological News</source><volume>120</volume>(<issue>4</issue>): <fpage>387</fpage>–<lpage>396</lpage>. <ext-link xlink:type="simple" ext-link-type="doi" xlink:href="10.3157/021.120.0407">https://doi.org/10.3157/021.120.0407</ext-link></mixed-citation></ref><ref id="B8"><mixed-citation xmlns:xlink="http://www.w3.org/1999/xlink" xlink:type="simple"><person-group><name name-style="western"><surname>Hou</surname><given-names>XH</given-names></name><name name-style="western"><surname>Yang</surname><given-names>L</given-names></name><name name-style="western"><surname>Chen</surname><given-names>XS</given-names></name></person-group> (<year>2013</year>) <article-title>A checklist of the genus <italic><tp:taxon-name><tp:taxon-name-part taxon-name-part-type="genus">Malaxa</tp:taxon-name-part></tp:taxon-name></italic> (<tp:taxon-name><tp:taxon-name-part taxon-name-part-type="order">Hemiptera</tp:taxon-name-part></tp:taxon-name>: <tp:taxon-name><tp:taxon-name-part taxon-name-part-type="infraorder">Fulgoromorpha</tp:taxon-name-part></tp:taxon-name>: <tp:taxon-name><tp:taxon-name-part taxon-name-part-type="family">Delphacidae</tp:taxon-name-part></tp:taxon-name>) with descriptions and illustrations of <italic><tp:taxon-name><tp:taxon-name-part taxon-name-part-type="genus">Malaxa</tp:taxon-name-part><tp:taxon-name-part taxon-name-part-type="species">bispinata</tp:taxon-name-part></tp:taxon-name></italic> newly recorded in China and the fifth instar of <italic><tp:taxon-name><tp:taxon-name-part taxon-name-part-type="genus">Malaxa</tp:taxon-name-part><tp:taxon-name-part taxon-name-part-type="species">delicata</tp:taxon-name-part></tp:taxon-name></italic>.</article-title><source>Florida Entomologist</source><volume>96</volume>(<issue>3</issue>): <fpage>864</fpage>–<lpage>870</lpage>. <ext-link xlink:type="simple" ext-link-type="doi" xlink:href="10.1653/024.096.0321">https://doi.org/10.1653/024.096.0321</ext-link></mixed-citation></ref><ref id="B2"><mixed-citation xmlns:xlink="http://www.w3.org/1999/xlink" xlink:type="simple"><person-group><name name-style="western"><surname>Bartlett</surname><given-names>CR</given-names></name><name name-style="western"><surname>Kennedy</surname><given-names>AC</given-names></name></person-group> (<year>2018</year>) <article-title>A review of New World <italic><tp:taxon-name><tp:taxon-name-part taxon-name-part-type="genus">Malaxa</tp:taxon-name-part></tp:taxon-name></italic> (<tp:taxon-name><tp:taxon-name-part taxon-name-part-type="order">Hemiptera</tp:taxon-name-part></tp:taxon-name>: <tp:taxon-name><tp:taxon-name-part taxon-name-part-type="superfamily">Fulgoroidea</tp:taxon-name-part></tp:taxon-name>: <tp:taxon-name><tp:taxon-name-part taxon-name-part-type="family">Delphacidae</tp:taxon-name-part></tp:taxon-name>).</article-title><source>Zootaxa</source><volume>4441</volume>(<issue>3</issue>): <fpage>511</fpage>–<lpage>528</lpage>. <ext-link xlink:type="simple" ext-link-type="doi" xlink:href="10.11646/zootaxa.4441.3.5">https://doi.org/10.11646/zootaxa.4441.3.5</ext-link></mixed-citation></ref></ref-list></tp:taxon-treatment>
