# Supplementary material for: Taxonomic study of the genus Malaxa Melichar, with descriptions of two new species from China (Hemiptera, Fulgoroidea, Delphacidae)
Source: Zookeys. 2019 Jul 8;861:43–52. doi: 10.3897/zookeys.861.32777 (PMC6629713; doi:10.3897/zookeys.861.32777)
Supplement: XML Treatment for Malaxa hamuliferum [file zookeys.861.32777-treatment2.xml]

<!DOCTYPE tp:taxon-treatment
  PUBLIC "-//TaxonX//DTD Taxonomic Treatment Publishing DTD v0 20100105//EN" "tax-treatment-NSO.dtd">
<tp:taxon-treatment xmlns:tp="http://www.plazi.org/taxpub"><tp:treatment-meta><kwd-group><label>Taxon classification</label><kwd><named-content xmlns:xlink="http://www.w3.org/1999/xlink" content-type="kingdom">Animalia</named-content></kwd><kwd><named-content xmlns:xlink="http://www.w3.org/1999/xlink" content-type="order">Hemiptera</named-content></kwd><kwd><named-content xmlns:xlink="http://www.w3.org/1999/xlink" content-type="family">Delphacidae</named-content></kwd></kwd-group><mixed-citation publication-type="journal"><person-group><name><surname>Li</surname><given-names>Hong-Xing</given-names></name><name><surname>Yang</surname><given-names>Lin</given-names></name><name><surname>Chen</surname><given-names>Xiang-Sheng</given-names></name></person-group><article-title>Taxonomic study of the genus <italic><tp:taxon-name><tp:taxon-name-part taxon-name-part-type="genus" reg="Malaxa">Malaxa</tp:taxon-name-part></tp:taxon-name></italic> Melichar, with descriptions of two new species from China (<tp:taxon-name><tp:taxon-name-part taxon-name-part-type="order">Hemiptera</tp:taxon-name-part></tp:taxon-name>, <tp:taxon-name><tp:taxon-name-part taxon-name-part-type="superfamily">Fulgoroidea</tp:taxon-name-part></tp:taxon-name>, <tp:taxon-name><tp:taxon-name-part taxon-name-part-type="family">Delphacidae</tp:taxon-name-part></tp:taxon-name>)</article-title><source>Zookeys</source><day>08</day><month>7</month><year>2019</year><volume>861</volume><fpage>43</fpage><lpage>52</lpage><pub-id pub-id-type="doi">10.3897/zookeys.861.32777</pub-id></mixed-citation></tp:treatment-meta><tp:nomenclature><tp:taxon-name>
            <tp:taxon-name-part taxon-name-part-type="genus" reg="Malaxa">Malaxa</tp:taxon-name-part>
            <tp:taxon-name-part taxon-name-part-type="species" reg="hamuliferum">hamuliferum</tp:taxon-name-part>
            <object-id xmlns:xlink="http://www.w3.org/1999/xlink" content-type="zoobank" xlink:type="simple">http://zoobank.org/590A3548-6436-40FB-91F0-3A1CB1CD0237</object-id>
          </tp:taxon-name><tp:taxon-status xmlns:xlink="http://www.w3.org/1999/xlink" xlink:type="simple">sp. nov.</tp:taxon-status><xref ref-type="fig" rid="F1">Figs 1</xref><xref ref-type="fig" rid="F1">, 2</xref><xref ref-type="fig" rid="F2">, 5–14</xref></tp:nomenclature><tp:treatment-sec sec-type="type material" id="SECID0EOKAE"><title>Type material.</title><p>Holotype: ♂, <bold>China</bold>: Yunnan, Yingjiang County (<named-content xmlns:xlink="http://www.w3.org/1999/xlink" content-type="dwc:verbatimCoordinates" xlink:type="simple"><named-content content-type="geo-json" specific-use="{&#34;type&#34;:&#34;Point&#34;,&#34;coordinates&#34;:[97.550000,24.733333]}" id="NCID0EZKAE" xlink:type="simple">24°44'N, 97°33'E</named-content></named-content>), on bamboo, 17 August 2018, Hong-Xing Li; paratypes, 5♂♂, 10♀♀, same data as holotype, Hong-Xing Li and Qiang Luo.</p></tp:treatment-sec><tp:treatment-sec sec-type="etymology" id="SECID0E5KAE"><title>Etymology.</title><p>The specific name is derived from the Latin word “<italic>hamulus</italic>” and the postfix “-<italic>ferus</italic>”, referring to the middle of genital styles with large process, hook-like.</p></tp:treatment-sec><tp:treatment-sec sec-type="description" id="SECID0EILAE"><title>Measurements.</title><p>Body length including tegmina: male 3.9–4.1 mm (<italic>N</italic> = 10); female 4.8–5.0 mm (<italic>N</italic> = 5); tegmen length: male 3.4–3.6 mm (<italic>N</italic> = 10); female 4.0–4.4 mm (<italic>N</italic> = 5).</p><!--PageBreak --></tp:treatment-sec><tp:treatment-sec sec-type="diagnosis" id="SECID0EXLAE"><title>Diagnosis.</title><p>The salient features of the new species include the following: aedeagus with phallobase broad basally, apical third narrowing abruptly, and genital styles with large process at middle, hook-like.</p></tp:treatment-sec><tp:treatment-sec sec-type="description" id="SECID0E3LAE"><title>Description.</title><p><italic>Coloration</italic>. General color pale yellowish brown, with dark brown to black markings, shiny (Figs <xref ref-type="fig" rid="F1">1</xref>, <xref ref-type="fig" rid="F1">2</xref>). Vertex with basal half yellowish brown, apical half <!--PageBreak -->pale black. Pronotum and mesonotum brown to black except each lateral side yellow (Figs <xref ref-type="fig" rid="F2">5</xref>, <xref ref-type="fig" rid="F2">6</xref>). Frons and genae black. Clypeus with basal half black, rest yellow. Rostrum yellow except apex pale brown (Fig. <xref ref-type="fig" rid="F2">7</xref>). Eyes and ocelli reddish brown. First segment of antennae with dorsal side pale yellow, with ventral side brown, second segment dark brown. Tegmina with basal half yellow except areas around apex of Cu<sub>1</sub>, after bifurcation of IA and IIA hyaline, at apical half, along Sc<sub>1</sub>, sc-r and area between R<sub>1</sub> and M<sub>2</sub> dark brown (Fig. <xref ref-type="fig" rid="F2">8</xref>). Wings hyaline, veins brown. Abdomen with dorsal side black, with ventral side yellow white. Genitalia dark brown.</p><fig id="F1" position="float" orientation="portrait"><label>Figures 1–4.</label><caption><p><italic><tp:taxon-name><tp:taxon-name-part taxon-name-part-type="genus" reg="Malaxa">Malaxa</tp:taxon-name-part><tp:taxon-name-part taxon-name-part-type="species" reg="hamuliferum">hamuliferum</tp:taxon-name-part></tp:taxon-name></italic> sp. nov. <bold>1</bold> male habitus, dorsal view <bold>2</bold> same, lateral view <bold>3–4</bold><italic>&amp;nbsp;<tp:taxon-name><tp:taxon-name-part taxon-name-part-type="genus" reg="Malaxa">Malaxa</tp:taxon-name-part></tp:taxon-name>&amp;nbsp;<tp:taxon-name><tp:taxon-name-part taxon-name-part-type="genus" reg="Malaxa"/><tp:taxon-name-part taxon-name-part-type="species" reg="tricuspis">tricuspis</tp:taxon-name-part></tp:taxon-name></italic> sp. nov. <bold>3</bold> male habitus, dorsal view <bold>4</bold> same, lateral view. Scale bars: 0.5 mm.</p></caption><graphic xmlns:xlink="http://www.w3.org/1999/xlink" xlink:href="zookeys-861-043-g001.jpg" position="float" orientation="portrait" xlink:type="simple" id="oo_315200.jpg"/></fig><fig id="F2" position="float" orientation="portrait"><label>Figures 5–14.</label><caption><p><italic><tp:taxon-name><tp:taxon-name-part taxon-name-part-type="genus" reg="Malaxa">Malaxa</tp:taxon-name-part><tp:taxon-name-part taxon-name-part-type="species" reg="hamuliferum">hamuliferum</tp:taxon-name-part></tp:taxon-name></italic> sp. nov. <bold>5</bold> head and thorax, dorsal view <bold>6</bold> same <bold>7</bold> face <bold>8</bold> tegmen <bold>9</bold> male genitalia, posterior view <bold>10</bold> same, lateral view <bold>11</bold> pygofer, ventral view <bold>12</bold> anal segment and aedeagus, lateral view <bold>13</bold> genital style, posterior view <bold>14</bold> same, left lateral view. Scale bars: 0.5 mm (<bold>5–8</bold>); 0.2 mm (<bold>9–14</bold>).</p></caption><graphic xmlns:xlink="http://www.w3.org/1999/xlink" xlink:href="zookeys-861-043-g002.jpg" position="float" orientation="portrait" xlink:type="simple" id="oo_315201.jpg"/></fig><p><italic>Head and thorax</italic>. Vertex (Figs <xref ref-type="fig" rid="F2">5</xref>, <xref ref-type="fig" rid="F2">6</xref>) longer submedially than wide at base ~ 0.98: 1, at base longer than at apex ~ 1.4: 1, submedian carinae uniting slightly beyond middle, apex produced in front of eyes, apical margin straight, greatest length of basal compartment shorter than wide at base of vertex ~ 0.53: 1. Frons (Fig. <xref ref-type="fig" rid="F2">7</xref>) longer in middle line than wide at widest part ~ 1.47: 1, widest at apex. Postclypeus wide at base as wide as frons at apex. Antennae very long, cylindrical, surpassing apex of clypeus, first segment longer than wide ~ 4.06: 1, shorter than frons in middle line ~ 0.79: 1, shorter than the second segment ~ 0.43: 1 (Fig. <xref ref-type="fig" rid="F2">7</xref>). Pronotum with lateral carinae not attaining hind margin, shorter than vertex ~ 0.69: 1. Mesonotum with lateral carinae not attaining hind margin, longer in middle line than vertex and pronotum together ~ 1.76: 1 (Figs <xref ref-type="fig" rid="F2">5</xref>, <xref ref-type="fig" rid="F2">6</xref>). Tegmina narrow, longer than widest part ~ 4.12: 1 (Fig. <xref ref-type="fig" rid="F2">8</xref>).</p><p><italic>Male genitalia</italic>. Anal segment of male small, ring-like (Fig. <xref ref-type="fig" rid="F2">9</xref>). Pygofer in profile tapering to dorsad (Fig. <xref ref-type="fig" rid="F2">10</xref>), in posterior view with opening longer than wide (Fig. <xref ref-type="fig" rid="F2">9</xref>), in ventral view medioventral margin V-like (Fig. <xref ref-type="fig" rid="F2">11</xref>). Aedeagus with phallus slender, tubular, acute at apex, apical third curved C-like, phallobase in profile broad basally, apical third narrowing abruptly (Fig. <xref ref-type="fig" rid="F2">12</xref>). Genital styles long and slender, tapering to apex, inner margin with large process at middle, hook-like (Fig. <xref ref-type="fig" rid="F2">13</xref>).</p></tp:treatment-sec><tp:treatment-sec sec-type="host" id="SECID0EESAE"><title>Host plant.</title><p>Bamboo.</p></tp:treatment-sec><tp:treatment-sec sec-type="distribution" id="SECID0EJSAE"><title>Distribution.</title><p>Southwest China (Yunnan).</p></tp:treatment-sec><tp:treatment-sec sec-type="remarks" id="SECID0EOSAE"><title>Remarks.</title><p>This species is similar to <italic><tp:taxon-name><tp:taxon-name-part taxon-name-part-type="genus" reg="Malaxa">Malaxa</tp:taxon-name-part><tp:taxon-name-part taxon-name-part-type="species" reg="semifusca">semifusca</tp:taxon-name-part></tp:taxon-name></italic> Yang &amp; Yang, 1986 but differs from it by: (1) frons and genae black, clypeus with basal half black (frons with apical third, genae with ventral half and clypeus yellow in <italic><tp:taxon-name><tp:taxon-name-part taxon-name-part-type="genus" reg="Malaxa">M.</tp:taxon-name-part><tp:taxon-name-part taxon-name-part-type="species" reg="semifusca">semifusca</tp:taxon-name-part></tp:taxon-name></italic>); (2) anal segment of male without process (anal segment with left lateroapical process small and obtuse in <italic><tp:taxon-name><tp:taxon-name-part taxon-name-part-type="genus" reg="Malaxa">M.</tp:taxon-name-part><tp:taxon-name-part taxon-name-part-type="species" reg="semifusca">semifusca</tp:taxon-name-part></tp:taxon-name></italic>); (3) aedeagus with phallobase without tooth at apex (aedeagus with phallobase incomplete, apex membraneous, with several teeth along margin and around apex in <italic><tp:taxon-name><tp:taxon-name-part taxon-name-part-type="genus" reg="Malaxa">M.</tp:taxon-name-part><tp:taxon-name-part taxon-name-part-type="species" reg="semifusca">semifusca</tp:taxon-name-part></tp:taxon-name></italic>).</p></tp:treatment-sec></tp:taxon-treatment>
