# Supplementary material for: Taxonomic study of the genus Malaxa Melichar, with descriptions of two new species from China (Hemiptera, Fulgoroidea, Delphacidae)
Source: Zookeys. 2019 Jul 8;861:43–52. doi: 10.3897/zookeys.861.32777 (PMC6629713; doi:10.3897/zookeys.861.32777)
Supplement: XML Treatment for Malaxa tricuspis [file zookeys.861.32777-treatment3.xml]

<!DOCTYPE tp:taxon-treatment
  PUBLIC "-//TaxonX//DTD Taxonomic Treatment Publishing DTD v0 20100105//EN" "tax-treatment-NSO.dtd">
<tp:taxon-treatment xmlns:tp="http://www.plazi.org/taxpub"><tp:treatment-meta><kwd-group><label>Taxon classification</label><kwd><named-content xmlns:xlink="http://www.w3.org/1999/xlink" content-type="kingdom">Animalia</named-content></kwd><kwd><named-content xmlns:xlink="http://www.w3.org/1999/xlink" content-type="order">Hemiptera</named-content></kwd><kwd><named-content xmlns:xlink="http://www.w3.org/1999/xlink" content-type="family">Delphacidae</named-content></kwd></kwd-group><mixed-citation publication-type="journal"><person-group><name><surname>Li</surname><given-names>Hong-Xing</given-names></name><name><surname>Yang</surname><given-names>Lin</given-names></name><name><surname>Chen</surname><given-names>Xiang-Sheng</given-names></name></person-group><article-title>Taxonomic study of the genus <italic><tp:taxon-name><tp:taxon-name-part taxon-name-part-type="genus" reg="Malaxa">Malaxa</tp:taxon-name-part></tp:taxon-name></italic> Melichar, with descriptions of two new species from China (<tp:taxon-name><tp:taxon-name-part taxon-name-part-type="order">Hemiptera</tp:taxon-name-part></tp:taxon-name>, <tp:taxon-name><tp:taxon-name-part taxon-name-part-type="superfamily">Fulgoroidea</tp:taxon-name-part></tp:taxon-name>, <tp:taxon-name><tp:taxon-name-part taxon-name-part-type="family">Delphacidae</tp:taxon-name-part></tp:taxon-name>)</article-title><source>Zookeys</source><day>08</day><month>7</month><year>2019</year><volume>861</volume><fpage>43</fpage><lpage>52</lpage><pub-id pub-id-type="doi">10.3897/zookeys.861.32777</pub-id></mixed-citation></tp:treatment-meta><tp:nomenclature><tp:taxon-name>
            <tp:taxon-name-part taxon-name-part-type="genus" reg="Malaxa">Malaxa</tp:taxon-name-part>
            <tp:taxon-name-part taxon-name-part-type="species" reg="tricuspis">tricuspis</tp:taxon-name-part>
            <object-id xmlns:xlink="http://www.w3.org/1999/xlink" content-type="zoobank" xlink:type="simple">http://zoobank.org/D71D3BB4-F1DC-4030-926A-1270252C7532</object-id>
          </tp:taxon-name><tp:taxon-status xmlns:xlink="http://www.w3.org/1999/xlink" xlink:type="simple">sp. nov.</tp:taxon-status><xref ref-type="fig" rid="F1">Figs 3</xref><xref ref-type="fig" rid="F1">, 4</xref><xref ref-type="fig" rid="F3">, 15–24</xref></tp:nomenclature><tp:treatment-sec sec-type="type material" id="SECID0EUVAE"><title>Type material.</title><p>Holotype: ♂, <bold>China</bold>: Hainan, Wanning County (<named-content xmlns:xlink="http://www.w3.org/1999/xlink" content-type="dwc:verbatimCoordinates" xlink:type="simple"><named-content content-type="geo-json" specific-use="{&#34;type&#34;:&#34;Point&#34;,&#34;coordinates&#34;:[110.333333,18.916667]}" id="NCID0E6VAE" xlink:type="simple">18°55'N, 110°20'E</named-content></named-content>), on bamboo, 6 May 2017, Hong-Xing Li; paratypes, 6♂♂, 8♀♀, same data as holotype.</p></tp:treatment-sec><tp:treatment-sec sec-type="etymology" id="SECID0EEWAE"><title>Etymology.</title><p>The specific name is derived from the Latin word “<italic><tp:taxon-name><tp:taxon-name-part taxon-name-part-type="genus" reg="Malaxa"/><tp:taxon-name-part taxon-name-part-type="species" reg="tricuspis">tricuspis</tp:taxon-name-part></tp:taxon-name></italic>”, referring to aedeagus with three small processes.</p><!--PageBreak --></tp:treatment-sec><tp:treatment-sec sec-type="description" id="SECID0EVWAE"><title>Measurements.</title><p>Body length including tegmina: male 3.5–3.7 mm (<italic>N</italic> = 7); female 4.1–4.3 mm (<italic>N</italic> = 8); tegmen length: male 3.0–3.2 mm (<italic>N</italic> = 7); female 3.5–3.8 mm (<italic>N</italic> = 8).</p></tp:treatment-sec><tp:treatment-sec sec-type="diagnosis" id="SECID0EDXAE"><title>Diagnosis.</title><p>The salient features of the new species include the following: left lateroapical process of anal segment stout and twisted, tapering apically; aedeagus with three small processes.</p></tp:treatment-sec><tp:treatment-sec sec-type="description" id="SECID0EIXAE"><title>Description.</title><p><italic>Coloration</italic>. General color pale yellowish brown, with dark brown to black markings, shiny (Figs <xref ref-type="fig" rid="F1">3</xref>, <xref ref-type="fig" rid="F1">4</xref>). Vertex, pronotum and mesonotum pale black except each lateral side yellow (Figs <xref ref-type="fig" rid="F3">15</xref>, <xref ref-type="fig" rid="F3">16</xref>). Frons and genae black except small area at apex yellow. Clypeus with basal half black, rest yellow (Fig. <xref ref-type="fig" rid="F3">17</xref>). Eyes and ocelli reddish brown. Antennae with dorsal side pale yellow, with ventral side brown. Tegmina with basal half pale yellow except areas around Sc+R, apex of Cu<sub>1</sub>, after bifurcation of IA and IIA hyaline, at apical half, along Sc<sub>1</sub>, sc-r, and area between R<sub>1</sub> and M<sub>2</sub> dark brown (Fig. <xref ref-type="fig" rid="F3">18</xref>). Wings hyaline, veins brown. Abdomen with dorsal side black, with ventral side yellow. Genitalia brown.</p><fig id="F3" position="float" orientation="portrait"><label>Figures 15–24.</label><caption><p><italic><tp:taxon-name><tp:taxon-name-part taxon-name-part-type="genus" reg="Malaxa">Malaxa</tp:taxon-name-part><tp:taxon-name-part taxon-name-part-type="species" reg="tricuspis">tricuspis</tp:taxon-name-part></tp:taxon-name></italic> sp. nov. <bold>15</bold> head and thorax, dorsal view <bold>16</bold> same <bold>17</bold> face <bold>18</bold> tegmen <bold>19</bold> male genitalia, posterior view <bold>20</bold> same, lateral view <bold>21</bold> pygofer, ventral view <bold>22</bold> anal segment and aedeagus, lateral view <bold>23</bold> aedeagus <bold>24</bold> genital style, left lateral view. Scale bars: 0.5 mm (<bold>15–18</bold>); 0.2&amp;nbsp;mm&amp;nbsp;(<bold>19–22</bold>); 0.1 mm (<bold>23, 24</bold>).</p></caption><graphic xmlns:xlink="http://www.w3.org/1999/xlink" xlink:href="zookeys-861-043-g003.jpg" position="float" orientation="portrait" xlink:type="simple" id="oo_315202.jpg"/></fig><p><italic>Head and thorax</italic>. Vertex (Figs <xref ref-type="fig" rid="F3">15</xref>, <xref ref-type="fig" rid="F3">16</xref>) longer submedially than wide at base ~ 0.91: 1, at base longer than at apex ~ 1.65: 1, forming a circular cell, submedian carinae uniting slightly beyond middle, apex produced in front of eyes, apical margin straight, greatest length of basal compartment shorter than wide at base of vertex ~ 0.55: 1. Frons (Fig. <xref ref-type="fig" rid="F3">17</xref>) longer in middle line than wide at widest part ~ 2.83: 1, widest at near apex. Postclypeus wide at base as wide as frons at apex. Antennae very long, cylindrical, surpassing apex of clypeus, first segment longer than wide ~ 4.44: 1, shorter than frons in middle line ~ 0.57: 1, shorter than the second segment ~ 0.41: 1 (Fig. <xref ref-type="fig" rid="F3">17</xref>). Pronotum with lateral carinae not attaining hind margin, shorter than vertex ~ 0.55: 1. Mesonotum with lateral carinae not attaining hind margin, longer in middle line than vertex and pronotum together ~ 2.06: 1 (Figs <xref ref-type="fig" rid="F3">15</xref>, <xref ref-type="fig" rid="F3">16</xref>). Tegmina narrow, longer than widest part ~ 3.28: 1 (Fig. <xref ref-type="fig" rid="F3">18</xref>).</p><p><italic>Male genitalia</italic>. Anal segment of male small, ring like, left lateroapical process stout and twisted, tapering to apex (Fig. <xref ref-type="fig" rid="F3">19</xref>). Pygofer in profile tapering to dorsad, ventral angles strongly produced (Fig. <xref ref-type="fig" rid="F3">20</xref>), in posterior view with opening longer than wide (Fig. <xref ref-type="fig" rid="F3">19</xref>), in ventral view medioventral processes wide, concave medially (Fig. <xref ref-type="fig" rid="F3">21</xref>). Aedeagus simple, tubular, broad basally then tapering to apex, with stout process at base, a spine at basal third and with small tooth at apical third (Figs <xref ref-type="fig" rid="F3">22</xref>, <xref ref-type="fig" rid="F3">23</xref>). Genital styles long, broad basally, apical half narrowing abruptly, inner margin with several teeth at middle (Figs <xref ref-type="fig" rid="F3">19</xref>, <xref ref-type="fig" rid="F3">24</xref>).</p></tp:treatment-sec><tp:treatment-sec sec-type="host" id="SECID0EG3AE"><title>Host plant.</title><p>Bamboo.</p></tp:treatment-sec><tp:treatment-sec sec-type="distribution" id="SECID0EL3AE"><title>Distribution.</title><p>Southwest China (Hainan).</p></tp:treatment-sec><tp:treatment-sec sec-type="remarks" id="SECID0EQ3AE"><title>Remarks.</title><p>This species is similar to <italic><tp:taxon-name><tp:taxon-name-part taxon-name-part-type="genus" reg="Malaxa">Malaxa</tp:taxon-name-part><tp:taxon-name-part taxon-name-part-type="species" reg="fusca">fusca</tp:taxon-name-part></tp:taxon-name></italic> Yang &amp; Yang, 1986 but differs from it by: (1) anal segment of male with left lateroapical process twisted but not S-like, not swelled subapically (anal segment with left lateroapical process twisted, S-like, swelled subapically in <italic><tp:taxon-name><tp:taxon-name-part taxon-name-part-type="genus" reg="Malaxa">M.</tp:taxon-name-part><tp:taxon-name-part taxon-name-part-type="species" reg="fusca">fusca</tp:taxon-name-part></tp:taxon-name></italic>); (2) aedeagus with stout process at base, a spine at basal third and with small tooth at apical third (aedeagus with small process at base and with a spine near middle in <italic><tp:taxon-name><tp:taxon-name-part taxon-name-part-type="genus" reg="Malaxa">M.</tp:taxon-name-part><tp:taxon-name-part taxon-name-part-type="species" reg="fusca">fusca</tp:taxon-name-part></tp:taxon-name></italic>); (3) genital styles with apical half narrowing abruptly, not forked at apex (genital styles with outer angle forked at apex, inner branch longer than outer one in <italic><tp:taxon-name><tp:taxon-name-part taxon-name-part-type="genus" reg="Malaxa">M.</tp:taxon-name-part><tp:taxon-name-part taxon-name-part-type="species" reg="fusca">fusca</tp:taxon-name-part></tp:taxon-name></italic>).</p><p><!--PageBreak -->This species is also similar to <italic><tp:taxon-name><tp:taxon-name-part taxon-name-part-type="genus" reg="Malaxa">M.</tp:taxon-name-part><tp:taxon-name-part taxon-name-part-type="species" reg="delicata">delicata</tp:taxon-name-part></tp:taxon-name></italic> Ding &amp; Yang, 1986 but differs from it by: (1) anal segment of male with left lateroapical process twisted near base (anal segment with left lateroapical process twisted near apex in <italic><tp:taxon-name><tp:taxon-name-part taxon-name-part-type="genus" reg="Malaxa">M.</tp:taxon-name-part><tp:taxon-name-part taxon-name-part-type="species" reg="delicata">delicata</tp:taxon-name-part></tp:taxon-name></italic>) (2) aedeagus with stout process at base, a spine at basal third and with small tooth at apical third (aedeagus <!--PageBreak -->with process at base and with small spine at basal third in <italic><tp:taxon-name><tp:taxon-name-part taxon-name-part-type="genus" reg="Malaxa">M.</tp:taxon-name-part><tp:taxon-name-part taxon-name-part-type="species" reg="delicata">delicata</tp:taxon-name-part></tp:taxon-name></italic>); (3) genital styles with outer angle not forked at apex (genital styles with outer angle forked at apex, two branches subequally long in <italic><tp:taxon-name><tp:taxon-name-part taxon-name-part-type="genus" reg="Malaxa">M.</tp:taxon-name-part><tp:taxon-name-part taxon-name-part-type="species" reg="delicata">delicata</tp:taxon-name-part></tp:taxon-name></italic>).</p></tp:treatment-sec><tp:treatment-sec><!--Section generated to contain objects referenced in tp:taxon-treatment.--><fig id="F1" position="float" orientation="portrait"><label>Figures 1–4.</label><caption><p><italic><tp:taxon-name><tp:taxon-name-part taxon-name-part-type="genus" reg="Malaxa">Malaxa</tp:taxon-name-part><tp:taxon-name-part taxon-name-part-type="species" reg="hamuliferum">hamuliferum</tp:taxon-name-part></tp:taxon-name></italic> sp. nov. <bold>1</bold> male habitus, dorsal view <bold>2</bold> same, lateral view <bold>3–4</bold><italic>&amp;nbsp;<tp:taxon-name><tp:taxon-name-part taxon-name-part-type="genus" reg="Malaxa">Malaxa</tp:taxon-name-part></tp:taxon-name>&amp;nbsp;<tp:taxon-name><tp:taxon-name-part taxon-name-part-type="genus" reg="Malaxa"/><tp:taxon-name-part taxon-name-part-type="species" reg="tricuspis">tricuspis</tp:taxon-name-part></tp:taxon-name></italic> sp. nov. <bold>3</bold> male habitus, dorsal view <bold>4</bold> same, lateral view. Scale bars: 0.5 mm.</p></caption><graphic xmlns:xlink="http://www.w3.org/1999/xlink" xlink:href="zookeys-861-043-g001.jpg" position="float" orientation="portrait" xlink:type="simple" id="oo_315200.jpg"/></fig></tp:treatment-sec></tp:taxon-treatment>
